# Supplementary material for: Analysis of selection signatures on the Z chromosome of bidirectional selection broiler lines for the assessment of abdominal fat content
Source: BMC Genom Data. 2021 May 31;22:18. doi: 10.1186/s12863-021-00971-6 (PMC8165782; doi:10.1186/s12863-021-00971-6)
Supplement: Supplementary file 1 — Additional file 1: Supplementary Table 1. [file 12863_2021_971_MOESM1_ESM.xlsx]

## Sheet: Sheet1
Gene name	Start	End	method			Full name / Description
			XPEHH	Fst	EigenGWAS
WDR7	479701	592143		yes		Wd Repeat Domain 7
PMIP1	1476365	1478127			yes	Probable Aquaporin Pip1-2
LOXHD1	1917367	2035364			yes	Lipoxygenase Homology Domains 1
RNF165	2043192	2082847			yes	Ring Finger Protein 165
CZH18ORF25	2087356	2131092			yes	Chromosome Z Open Reading Frame, Human C18Orf25
HAUS1	2139149	2148094			yes	Haus Augmin Like Complex Subunit 1
ATP5A1Z	2151248	2159334			yes	Atp Synthase
PSTPIP2	2160803	2176161			yes	Proline-Serine-Threonine Phosphatase Interacting Protein 2
SLC14A2	2248888	2265565			yes	Solute Carrier Family 14 Member 2
NEDD4L	3023271	3421031		yes		Nedd4 Like E3 Ubiquitin Protein Ligase
KIAA1328	6945983	7102689			yes	Kiaa1328
TPGS2	7102975	7126925			yes	Tubulin Polyglutamylase Complex Subunit 2
AQP3	7195127	7209340			yes	Aquaporin 3 (Gill Blood Group)
NOL6	7254427	7288141			yes	Nucleolar Protein 6
UBE2R2	7304134	7356093			yes	Ubiquitin Conjugating Enzyme E2 R2
ARHGEF39	9282572	9296247			yes	Rho Guanine Nucleotide Exchange Factor 39
MRPL17	9297716	9298745			yes	Mitochondrial Ribosomal Protein L17
CCBE1	9303582	9323467			yes	Collagen And Calcium Binding Egf Domains 1
PDZD2	9455347	9647483			yes	Pdz Domain Containing 2
SLC1A3	11170515	11234911		yes		Solute Carrier Family 1 Member 3
CPLANE1	11468109	11532281		yes		Chromosome Z Open Reading Frame
NUP155	11533783	11564661		yes		Nucleoporin 155
WDR70	11566273	11702158		yes		Wd Repeat Domain 70
FGF10	13972677	14032776			yes	Fibroblast Growth Factor 10
MRPS30	14183679	14189219			yes	Mitochondrial Ribosomal Protein S30
SKIV2L2	16760913	16805888			yes	Ski2 Like Rna Helicase 2
PPAP2A	16804843	16861139			yes	Phospholipid Phosphatase 1
SLC38A9	16883916	16926017			yes	Solute Carrier Family 38 Member 9
DDX4	16929403	16961191			yes	Dead-Box Helicase 4
IL6ST	17026875	17060827			yes	Interleukin 6 Signal Transducer
ANKRD55	17092305	17142593			yes	Ankyrin Repeat Domain 55
MAP3K1	17405389	17461088			yes	Mitogen-Activated Protein Kinase Kinase Kinase 1
PLK2	18019411	18025319			yes	Polo Like Kinase 2
RAB3C	18063446	18207759			yes	Rab3C
DEPDC1B	18855387	18874705			yes	Dep Domain Containing 1B
MIR1584	18874865	18874929			yes	Microrna 1584
ELOVL7	18876427	18908652			yes	Elovl Fatty Acid Elongase 7
NDUFAF2	18970571	19017369			yes	Nadh:Ubiquinone Oxidoreductase Complex Assembly Factor 2
SMIM15	19017539	19020278			yes	Small Integral Membrane Protein 15
MAST4	21008217	21296403		yes		Microtubule Associated Serine/Threonine Kinase Family Member 4
CD180	21298598	21307258		yes		Cd180 Molecule
5S_rRNA	21328741	21328853		yes		5S Ribosomal Rna
PIK3R1	21600456	21657260		yes		Phosphoinositide-3-Kinase Regulatory Subunit 1
AP3B1	22789928	22948747			yes	Adaptor Related Protein Complex 3 Beta 1 Subunit
TBCA	23086355	23119037			yes	Tubulin Folding Cofactor A
OTP	23138813	23145672			yes	Orthopedia Homeobox
WDR41	23183991	23205580			yes	Wd Repeat Domain 41
PDE8B	23208264	23289209			yes	Phosphodiesterase 8B
AGGF1	23311496	23332596			yes	Angiogenic Factor With G-Patch And Fha Domains 1
CRHBP	23367125	23375581			yes	Corticotropin Releasing Hormone Binding Protein
S100Z	23387539	23392421			yes	S100 Calcium Binding Protein Z
F2RL1	23413354	23422556			yes	F2R Like Trypsin Receptor 1
F2R	23447817	23454784			yes	Coagulation Factor Ii Thrombin Receptor
IQGAP2	23461532	23577608			yes	Iq Motif Containing Gtpase Activating Protein 2
F2RL2	23491652	23495738			yes	Coagulation Factor Ii Thrombin Receptor Like 2
KDM4C	28093889	28397186		yes		Lysine Demethylase 4C
MIR1779	32310284	32310375			yes	Microrna 1779
BNC2	32350839	32692210			yes	Basonuclin 2
SH3GL2	32971787	33062636			yes	Sh3 Domain Containing Grb2 Like 2
ADAMTSL1	33117991	33546156			yes	Adamts Like 1
HAUS6	33585614	33602478			yes	Haus Augmin Like Complex Subunit 6
PLIN2	33602917	33617017			yes	Perilipin 2
ANXA1	36034182	36052126		yes		Annexin A1
PCSK5	37074185	37334639		yes		Proprotein Convertase Subtilisin/Kexin Type 5
GCNT1	37363154	37376174		yes		Glucosaminyl (N-Acetyl) Transferase 1
PRUNE2	37409069	37540076		yes		Prune Homolog 2
VPS13A	37613636	37716285		yes		Vacuolar Protein Sorting 13 Homolog A
GNAQ	37796494	37913443		yes		G Protein Subunit Alpha Q
TLE4	38482984	38580242		yes		Transducin Like Enhancer Of Split 4
TLE1	39183808	39265774			yes	Transducin Like Enhancer Of Split 1
FRMD3	39821677	39963817			yes	Ferm Domain Containing 3
NTRK2	40301107	40506493		yes		Neurotrophic Receptor Tyrosine Kinase 2
FER	47527109	47681655		yes		Fer (Fps/Fes Related) Tyrosine Kinase
FBXL17	47772333	48059677		yes		F-Box And Leucine Rich Repeat Protein 17
EFNA5	48131380	48335018			yes	Ephrin A5
MIR6651	48769802	48769911			yes	Microrna 6651
ST8SIA4	50730982	50785339			yes	St8 Alpha-N-Acetyl-Neuraminide Alpha-2
FAM174A	50893677	50907440		yes	yes	Family With Sequence Similarity 174 Member A
PCGF3	52701915	52751686		yes	yes	Polycomb Group Ring Finger 3
MFSD7	52791326	52811257			yes	Major Facilitator Superfamily Domain Containing 7
SLC49A3	52795221	52811746		yes		Major Facilitator Superfamily Domain Containing 7
CHRNA8	52823800	52882099		yes	yes	Neuronal Acetylcholine Receptor Subunit Alpha-7-Like
CHRNA7L	52823927	52882097			yes	Neuronal Acetylcholine Receptor Subunit Alpha-7-Like
PIGG	53306605	53425561			yes	Phosphatidylinositol Glycan Anchor Biosynthesis Class G
TMEM175	53554422	53568090			yes	Transmembrane Protein 175
ATP5I	53568962	53570888			yes	Atp Synthase
ATP5ME	53569023	53570891			yes	Atp Synthase, H+ Transporting, Mitochondrial Fo Complex Subunit E
PDE6B	53575086	53596769			yes	Phosphodiesterase 6B
RBP4B	53612243	53617573			yes	Retinol Binding Protein 4
RBP4	53612274	53617623			yes	Retinol Binding Protein 4
IDUA	53619590	53666667			yes	Iduronidase
SLC26A1	53622721	53657488			yes	Solute Carrier Family 26 Member 1
CHRNA6	53688052	53697089			yes	Cholinergic Receptor Nicotinic Alpha 6 Subunit
CHRNB3	53701403	53711316			yes	Cholinergic Receptor Nicotinic Beta 3 Subunit
THAP1	53725276	53729213			yes	Thap Domain Containing 1
RNF170	53756951	53770500			yes	Ring Finger Protein 170
U1	55204043	55204206		yes		U1 Spliceosomal Rna
PHAX	56385484	56394437		yes		Phosphorylated Adaptor For Rna Export
LMNB1	56417094	56440973		yes		Lamin B1
MARCHF3	56447630	56473532		yes		Membrane Associated Ring-Ch-Type Finger 3
MEGF10	56552981	56651665		yes		Multiple Egf Like Domains 10
PRRC1	56660659	56687575		yes		Proline Rich Coiled-Coil 1
CTXN3	56727652	56728388		yes		Cortexin 3
SLC12A2	56896189	56948360		yes		Solute Carrier Family 12 Member 2
FBN2	56968843	57129354		yes		Fibrillin 2
ERAP1	57207629	57222063		yes		Endoplasmic Reticulum Aminopeptidase 1
CAST	57223733	57284131		yes		Calpastatin
PCSK1	57335212	57363032		yes		Proprotein Convertase Subtilisin/Kexin Type 1
ELL2	57470318	57523525		yes		Elongation Factor For Rna Polymerase Ii 2
GLRX	57547979	57556623		yes		Glutaredoxin
RHOBTB3	57563915	57592147		yes		Rho Related Btb Domain Containing 3
FAM172A	58296404	58559444		yes		Family With Sequence Similarity 172 Member A
NR2F1	58579552	58587854		yes		Nuclear Receptor Subfamily 2 Group F Member 1
MBLAC2	59920983	59929566		yes		Metallo-Beta-Lactamase Domain Containing 2
CETN3	59940610	59957212		yes		Centrin 3
VCAN	62855240	62961099			yes	Versican
TMEM167A	63173581	63195118			yes	Transmembrane Protein 167A
ATP6AP1L	63542036	63562670			yes	Atpase H+ Transporting Accessory Protein 1 Like
RPS23	63563409	63565254			yes	Ribosomal Protein S23
ATG10	63575834	63658645			yes	Autophagy Related 10
CKMT2	63955273	63976950			yes	Creatine Kinase
DHFR	64257247	64273299			yes	Dihydrofolate Reductase
MIR7440	64874643	64874711			yes	Microrna 7440
GRIN3A	65210349	65277593			yes	Glutamate Ionotropic Receptor Nmda Type Subunit 3A
RNF20	65283629	65332020			yes	Ring Finger Protein 20
ALDOB	65311685	65338122			yes	Aldolase
MRPL50	65339780	65340558			yes	Mitochondrial Ribosomal Protein L50
AKAP2	65796936	66044018	yes		yes	Palm2-Akap2 Fusion
SLC46A2	66053892	66060597	yes		yes	Solute Carrier Family 46 Member 2
SNX30	66066126	66115305	yes		yes	Sorting Nexin Family Member 30
INIP	66125224	66135708	yes			Ints3 And Nabp Interacting Protein
KIAA1958	66151056	66211821	yes			Kiaa1958
KIAA0368	66228286	66287905	yes		yes	Kiaa0368
HSDL2	66228725	66241158	yes		yes	Hydroxysteroid Dehydrogenase Like 2
PTBP3	66269909	66324686	yes		yes	Polypyrimidine Tract Binding Protein 3
SUSD1	66362196	66399087	yes		yes	Sushi Domain Containing 1
UGCG	66458648	66484239	yes		yes	Udp-Glucose Ceramide Glucosyltransferase
C9orf84	66536405	66590017	yes			Chromosome 9 Open Reading Frame 84
GNG10	66590950	66596998	yes		yes	G Protein Subunit Gamma 10
DNAJC25	66600760	66608122	yes		yes	Dnaj Heat Shock Protein Family (Hsp40) Member C25
MIR1452	66646483	66646560	yes		yes	Microrna 1452
MIR1459	66649674	66649758	yes		yes	Microrna 1459
SMC2	66668700	66692579	yes		yes	Structural Maintenance Of Chromosomes 2
PTGR1	66692894	66712751	yes			Prostaglandin Reductase 1
TXN	66723956	66729464	yes			Thioredoxin
SVEP1	66748440	66871680	yes		yes	Complement C3B/C4B Receptor 1 (Knops Blood Group)
MUSK	66921865	66966158	yes		yes	Muscle Associated Receptor Tyrosine Kinase
LPAR1	67015030	67081222	yes		yes	Lysophosphatidic Acid Receptor 1
NPR1	67241995	67287780	yes		yes	Natriuretic Peptide Receptor A/Guanylate Cyclase A (Atrionatriuretic Peptide Receptor A)
TOPORS	67319310	67324061			yes	Top1 Binding Arginine/Serine Rich Protein
ELAVL2	67625314	67708073			yes	Elav Like Rna Binding Protein 2
MIR7437	68687893	68687967			yes	Microrna 7437
CAAP1	68690379	68707323			yes	Caspase Activity And Apoptosis Inhibitor 1
PLAA	68709133	68726436			yes	Phospholipase A2 Activating Protein
IFT74	68726465	68758615			yes	Intraflagellar Transport 74
LRRC19	68732109	68738503			yes	Leucine Rich Repeat Containing 19
TEK	68766291	68802701			yes	Tek Receptor Tyrosine Kinase
MOB3B	68835617	68871648			yes	Mob Kinase Activator 3B
C9orf72	68919383	68933625			yes	Chromosome Z C9Orf72 Homolog
CORO2A	70684899	70731502			yes	Coronin 2A
TBC1D2	70734902	70754882			yes	Tbc1 Domain Family Member 2
IKBKAP	70755496	70786867			yes	Inhibitor Of Kappa Light Polypeptide Gene Enhancer In B-Cells, Kinase Complex-Associated Protein
APTX	70789066	70798064			yes	Aprataxin
DNAJA1	70797443	70805858			yes	Dnaj Heat Shock Protein Family (Hsp40) Member A1
SMU1	70810178	70821962			yes	Dna Replication Regulator And Spliceosomal Factor
B4GALT1	70837600	70855202			yes	Beta-1
SPINK4	70860940	70863191			yes	Serine Peptidase Inhibitor
HEMGN	70867892	70872720			yes	Hemogen
XPA	70935594	70942308			yes	Xpa
NCBP1	70943793	70975777			yes	Nuclear Cap Binding Protein Subunit 1
TSTD2	70975841	70990235			yes	Thiosulfate Sulfurtransferase Like Domain Containing 2
TMOD1	70995461	71015584			yes	Tropomodulin 1
TDRD7	71017085	71057636			yes	Tudor Domain Containing 7
ACO1	71167702	71204524			yes	Aconitase 1
PRR16	71400261	71505016		yes		Proline Rich 16
SEMA6A	72764590	72877720			yes	Semaphorin 6A
COMMD10	72935523	73029710			yes	Comm Domain Containing 10
LVRN	73044444	73078736			yes	Laeverin
AP3S1	73107483	73136810			yes	Adaptor Related Protein Complex 3 Sigma 1 Subunit
ATG12	73136596	73140245			yes	Autophagy Related 12
CDO1	73146956	73156876			yes	Cysteine Dioxygenase Type 1
TMED7	73196838	73203671			yes	Transmembrane P24 Trafficking Protein 7
MARVELD2	73210019	73217415			yes	Marvel Domain Containing 2
GTF2H2	73218829	73232637			yes	General Transcription Factor Iih Subunit 2
SMN	73237469	73242977			yes	Survival Of Motor Neuron
BDP1	73249985	73305116			yes	B Double Prime 1, Subunit Of Rna Polymerase Iii Transcription Initiation Factor Iiib
MCCC2	73305265	73341429			yes	Methylcrotonoyl-Coa Carboxylase 2
KCNN2	73473843	73543841			yes	Potassium Calcium-Activated Channel Subfamily N Member 2
MIR31	78732007	78732100			yes	Microrna 31
MTAP	78808957	78841432			yes	Methylthioadenosine Phosphorylase
CDKN2A	78846780	78856728			yes	Cyclin-Dependent Kinase Inhibitor 2A (Melanoma
CDKN2B	78858726	78862135			yes	Cyclin Dependent Kinase Inhibitor 2B
TRIM36	78975255	78994586			yes	Tripartite Motif Containing 36
PGGT1B	79004881	79039363			yes	Protein Geranylgeranyltransferase Type I Subunit Beta
CCDC112	79040637	79049732			yes	Coiled-Coil Domain Containing 112
FEM1C	79117516	79130913			yes	Fem-1 Homolog C
ALDH7A1	79146009	79164153			yes	Aldehyde Dehydrogenase 7 Family Member A1
GRAMD3	79172111	79213874			yes	Gram Domain Containing 3
ZNF608	79844243	79926708			yes	Zinc Finger Protein 608
SRFBP1	81135284	81191167			yes	Serum Response Factor Binding Protein 1
LOX	81200691	81207932			yes	Lysyl Oxidase
SNCAIP	81295733	81371880			yes	Synuclein Alpha Interacting Protein
SNX2	81461079	81494229			yes	Sorting Nexin 2
SNX24	81496699	81572966			yes	Sorting Nexin 24
PPIC	81573781	81579815			yes	Peptidylprolyl Isomerase C
PRDM6	81605055	81673923			yes	Pr/Set Domain 6
CEP120	81708876	81746900			yes	Centrosomal Protein 120
MIR7483	81752893	81752949			yes	Microrna 7483
TRMT10B	81794639	81801099			yes	Trna Methyltransferase 10B
DCAF10	81806718	81819704			yes	Ddb1 And Cul4 Associated Factor 10
POLR1E	81832191	81847651			yes	Rna Polymerase I Subunit E
ZBTB5	81855523	81857544			yes	Zinc Finger And Btb Domain Containing 5
GRHPR	81867579	81872830			yes	Glyoxylate And Hydroxypyruvate Reductase
PAX5	82009343	82120633			yes	Paired Box 5
MELK	82200619	82223072			yes	Maternal Embryonic Leucine Zipper Kinase
